# Supplementary material for: Bio-Doped Microbial Nanosilica as Optosensing Biomaterial for Visual Quantitation of Nitrite in Cured Meats
Source: Biosensors (Basel). 2022 Jun 3;12(6):388. doi: 10.3390/bios12060388 (PMC9221271; doi:10.3390/bios12060388)
Supplement: Supplementary file 1 [file biosensors-12-00388-s001.zip]

Archive with 1 entries (1 files):
- biosensors-1755146-supplementary.pdf
